# Supplementary material for: The exploration of disease-specific gene regulatory networks in esophageal carcinoma and stomach adenocarcinoma
Source: BMC Bioinformatics. 2019 Dec 30;20(Suppl 22):717. doi: 10.1186/s12859-019-3230-6 (PMC6936086; doi:10.1186/s12859-019-3230-6)
Supplement: Supplementary file 1 — Additional file 1. This .xls is a detail description of gene set enrichment analysis for STAD-specific FFL and ESCA-specific FFL [file 12859_2019_3230_MOESM1_ESM.xls]

## Sheet: ESCA
Category	Term	Count	PValue	Genes
BIOCARTA	h_g1Pathway:Cell Cycle: G1/S Check Point	3	0.0298098	E2F1, DHFR, TFDP1
GOTERM_BP_DIRECT	GO:0070345~negative regulation of fat cell proliferation	4	5.01e-07	E2F1, GATA2, E2F3, TFDP1
GOTERM_BP_DIRECT	GO:0000122~negative regulation of transcription from RNA polymerase II promoter	12	6.7e-05	TXNIP, E2F1, GATA2, ARID5B, MITF, ZBTB4, CBX4, ESR1, ETV6, FOXP3, MYC, FOXP2
GOTERM_BP_DIRECT	GO:0045892~negative regulation of transcription, DNA-templated	8	0.00257812	E2F1, ARID5B, FOXF2, ZBTB4, CBX4, SOX9, FOXP3, FOXP2
GOTERM_BP_DIRECT	GO:0006366~transcription from RNA polymerase II promoter	8	0.00300725	GATA2, FOXF2, MITF, ESR1, NPAS4, ETV6, SOX9, MYC
GOTERM_BP_DIRECT	GO:0045893~positive regulation of transcription, DNA-templated	8	0.00307279	E2F1, E2F3, FOXF2, MITF, ESR1, SOX9, FOXP3, MYC
GOTERM_BP_DIRECT	GO:0045944~positive regulation of transcription from RNA polymerase II promoter	11	0.00335404	E2F1, GATA2, FOXF2, MITF, ESR1, NPAS4, ETV6, SOX9, FOXP3, MYC, TFDP1
GOTERM_BP_DIRECT	GO:0006338~chromatin remodeling	4	0.00412734	ESR1, SOX9, FOXP3, MYC
GOTERM_BP_DIRECT	GO:0002053~positive regulation of mesenchymal cell proliferation	3	0.00424851	SOX9, MYC, FOXP2
GOTERM_BP_DIRECT	GO:0008584~male gonad development	4	0.00529247	ARID5B, ESR1, KIT, SOX9
GOTERM_BP_DIRECT	GO:0048146~positive regulation of fibroblast proliferation	3	0.0174902	E2F1, ESR1, MYC
GOTERM_BP_DIRECT	GO:0030097~hemopoiesis	3	0.020664	GATA2, MKNK2, KIT
GOTERM_BP_DIRECT	GO:0007156~homophilic cell adhesion via plasma membrane adhesion molecules	4	0.0215094	FAT3, PCDH9, PCDH7, CEACAM1
GOTERM_BP_DIRECT	GO:0006977~DNA damage response, signal transduction by p53 class mediator resulting in cell cycle arrest	3	0.0226749	E2F1, AURKA, TFDP1
GOTERM_BP_DIRECT	GO:0035019~somatic stem cell population maintenance	3	0.0247633	GATA2, KIT, SOX9
GOTERM_BP_DIRECT	GO:0051782~negative regulation of cell division	2	0.0259733	TXNIP, MYC
GOTERM_BP_DIRECT	GO:0006006~glucose metabolic process	3	0.0261977	PDK4, MYC, IGFBP5
GOTERM_BP_DIRECT	GO:0009791~post-embryonic development	3	0.0306969	ARID5B, ITPR1, FOXP2
GOTERM_BP_DIRECT	GO:0010863~positive regulation of phospholipase C activity	2	0.0332716	ESR1, KIT
GOTERM_BP_DIRECT	GO:0048016~inositol phosphate-mediated signaling	2	0.040516	INPP5A, ITPR1
GOTERM_BP_DIRECT	GO:0021954~central nervous system neuron development	2	0.0441181	GATA2, MAP2
GOTERM_BP_DIRECT	GO:0032355~response to estradiol	3	0.045832	TXNIP, ESR1, MYC
GOTERM_BP_DIRECT	GO:0071391~cellular response to estrogen stimulus	2	0.0477069	ESR1, MYC
GOTERM_CC_DIRECT	GO:0005667~transcription factor complex	5	0.00499084	GATA2, E2F3, FOXF2, NPAS4, TFDP1
GOTERM_CC_DIRECT	GO:0043234~protein complex	6	0.0157071	SASH1, MITF, SOX9, FOXP3, MYC, ITPR1
GOTERM_CC_DIRECT	GO:0005654~nucleoplasm	18	0.0159796	E2F1, E2F3, ARID5B, MITF, MKNK2, ESR1, CBX4, AURKA, MAPK10, SOX9, ELL2, GATA2, RAB11FIP2, DHFR, SYTL4, PITPNC1, MYC, TFDP1
GOTERM_CC_DIRECT	GO:0009897~external side of plasma membrane	4	0.0405219	ASTN1, MS4A2, KIT, CXCL12
GOTERM_CC_DIRECT	GO:0005768~endosome	4	0.0463997	RAB11FIP2, SYTL4, ASTN1, ARRDC4
GOTERM_MF_DIRECT	GO:0001077~transcriptional activator activity, RNA polymerase II core promoter proximal region sequence-specific binding	7	0.000205	GATA2, MITF, ESR1, NPAS4, ETV6, SOX9, MYC
GOTERM_MF_DIRECT	GO:0000981~RNA polymerase II transcription factor activity, sequence-specific DNA binding	6	0.000378	NPAS4, ETV6, SOX9, FOXP3, FOXP2, TFDP1
GOTERM_MF_DIRECT	GO:0003700~transcription factor activity, sequence-specific DNA binding	12	0.000584	E2F1, GATA2, E2F3, FOXF2, MITF, ESR1, ETV6, SOX9, FOXP3, MYC, FOXP2, TFDP1
GOTERM_MF_DIRECT	GO:0001227~transcriptional repressor activity, RNA polymerase II transcription regulatory region sequence-specific binding	4	0.0012638	ARID5B, MITF, ZBTB4, ETV6
GOTERM_MF_DIRECT	GO:0046983~protein dimerization activity	5	0.0021099	E2F1, E2F3, MITF, MYC, CEACAM1
GOTERM_MF_DIRECT	GO:0043565~sequence-specific DNA binding	8	0.00256103	E2F1, FOXF2, ZBTB4, ESR1, ETV6, FOXP3, MYC, FOXP2
GOTERM_MF_DIRECT	GO:0008134~transcription factor binding	6	0.00358933	E2F1, GATA2, FOXF2, ESR1, MYC, TFDP1
GOTERM_MF_DIRECT	GO:0000977~RNA polymerase II regulatory region sequence-specific DNA binding	5	0.00675715	GATA2, ARID5B, FOXF2, ZBTB4, ETV6
GOTERM_MF_DIRECT	GO:0000978~RNA polymerase II core promoter proximal region sequence-specific DNA binding	6	0.00908456	MITF, ESR1, NPAS4, ETV6, MYC, FOXP2
GOTERM_MF_DIRECT	GO:0019901~protein kinase binding	6	0.0114525	E2F1, SASH1, RAB11FIP2, ZBTB4, AURKA, NBEA
GOTERM_MF_DIRECT	GO:0005515~protein binding	42	0.0116633	E2F1, RBPMS2, E2F3, CPEB4, MITF, MKNK2, CBX4, SORCS1, AURKA, KIT, SOX9, RAI2, CORO2B, GATA2, RSPO2, PITPNC1, ETV6, MYC, INPP5A, CEACAM1, TFDP1, KCNMA1, TXNIP, COL4A1, ARID5B, ESR1, PTPRS, NPAS4, REEP1, ARRDC4, MAPK10, FOXP3, ITPR1, FOXP2, RAB11FIP2, GRIA1, MAP2, ZBTB4, SYTL4, SECISBP2L, GADD45B, IGFBP5
GOTERM_MF_DIRECT	GO:0001047~core promoter binding	3	0.0224318	E2F1, E2F3, FOXP3
GOTERM_MF_DIRECT	GO:0003705~transcription factor activity, RNA polymerase II distal enhancer sequence-specific binding	3	0.0237578	FOXF2, SOX9, FOXP3
GOTERM_MF_DIRECT	GO:0004672~protein kinase activity	5	0.0407001	PDK4, MKNK2, AURKA, MAPK10, SOX9
GOTERM_MF_DIRECT	GO:0042803~protein homodimerization activity	7	0.0475957	RBPMS2, RAB11FIP2, ZBTB4, KIT, FOXP3, CEACAM1, FOXP2
KEGG_PATHWAY	hsa05200:Pathways in cancer	8	0.000467	E2F1, E2F3, COL4A1, MITF, MAPK10, KIT, CXCL12, MYC
KEGG_PATHWAY	hsa04110:Cell cycle	5	0.0010877	E2F1, E2F3, GADD45B, MYC, TFDP1
KEGG_PATHWAY	hsa05222:Small cell lung cancer	4	0.00380762	E2F1, E2F3, COL4A1, MYC
KEGG_PATHWAY	hsa04320:Dorso-ventral axis formation	3	0.00451031	FMN2, CPEB4, ETV6
KEGG_PATHWAY	hsa05219:Bladder cancer	3	0.0102023	E2F1, E2F3, MYC
KEGG_PATHWAY	hsa05161:Hepatitis B	4	0.0165282	E2F1, E2F3, MAPK10, MYC
KEGG_PATHWAY	hsa05212:Pancreatic cancer	3	0.024491	E2F1, E2F3, MAPK10
KEGG_PATHWAY	hsa05218:Melanoma	3	0.0288604	E2F1, E2F3, MITF
KEGG_PATHWAY	hsa05220:Chronic myeloid leukemia	3	0.0296172	E2F1, E2F3, MYC
KEGG_PATHWAY	hsa04024:cAMP signaling pathway	4	0.0371212	GRIA1, CHRM2, MAPK10, SOX9

## Sheet: STAD
Category	Term	Count	PValue	Genes
BIOCARTA	h_melanocytePathway:Melanocyte Development and Pigmentation Pathway	3	0.00835817	BCL2, MITF, KIT
BIOCARTA	h_nthiPathway:NFkB activation by Nontypeable Hemophilus influenzae	4	0.0125486	DUSP1, SMAD4, NFKB1, NR3C1
BIOCARTA	h_pcafPathway:The information-processing pathway at the IFN-beta enhancer	3	0.0330452	KAT2B, JUN, NFKB1
BIOCARTA	h_cdmacPathway:Cadmium induces DNA synthesis and proliferation in macrophages	3	0.0474951	JUN, NFKB1, MYC
GOTERM_BP_DIRECT	GO:0045893~positive regulation of transcription, DNA-templated	25	6.72e-15	E2F1, MITF, FOXO1, NFKB1, ZBTB16, TAL1, GATA3, FOXF2, TCF4, MYB, MYC, EGR1, RET, MECP2, SMAD4, ESR1, SMAD2, FOXP3, FOXN3, TP73, MYCN, CDKN1C, HDAC4, ETS1, JUN
GOTERM_BP_DIRECT	GO:0000122~negative regulation of transcription from RNA polymerase II promoter	27	1.67e-13	E2F1, CAV1, BACH2, MITF, FOXO1, NFKB1, ZBTB16, TAL1, GATA3, TCF4, MYB, MYC, TWIST1, EGR1, TXNIP, SATB1, MECP2, SMAD4, ESR1, TLE4, SMAD2, FOXP3, PKIA, TP73, FOXP2, CDKN1C, HDAC4
GOTERM_BP_DIRECT	GO:0045944~positive regulation of transcription from RNA polymerase II promoter	28	3.01e-11	E2F1, MITF, FOXO1, NFKB1, NR3C1, MEIS1, SRF, ADCYAP1, TAL1, GATA3, SERPINE1, FOXF2, TCF4, MYB, MYC, TWIST1, EGR1, SOX10, KAT2B, SMAD4, ESR1, SMAD2, FOXP3, TP73, MYCN, HDAC4, ETS1, JUN
GOTERM_BP_DIRECT	GO:0006366~transcription from RNA polymerase II promoter	19	2.33e-09	EGR1, SOX10, BACH2, MITF, SMAD4, ESR1, NFKB1, SMAD2, NR3C1, MEIS1, SRF, TP73, ETS1, JUN, GATA3, FOXF2, BTF3, MYB, MYC
GOTERM_BP_DIRECT	GO:0045892~negative regulation of transcription, DNA-templated	18	1.06e-08	E2F1, SOX10, ING4, SMAD4, MECP2, FOXO1, SMAD2, ZBTB16, FOXP3, FOXN3, FOXP2, CDKN1C, HDAC4, JUN, GATA3, FOXF2, MYB, TWIST1
GOTERM_BP_DIRECT	GO:0008285~negative regulation of cell proliferation	14	1.01e-06	ING4, KAT2B, CYP1B1, SMAD4, SMAD2, ZBTB16, FOXP3, SRF, TP73, HDAC4, ALDH1A2, ETS1, GATA3, JUN
GOTERM_BP_DIRECT	GO:0006338~chromatin remodeling	8	1.03e-06	SATB1, HDAC4, KAT2B, GATA3, ESR1, MYB, FOXP3, MYC
GOTERM_BP_DIRECT	GO:0043065~positive regulation of apoptotic process	12	2.52e-06	TXNIP, KCNMA1, ALDH1A2, ING4, CYP1B1, DUSP1, ZAK, RHOB, FOXO1, ZBTB16, GADD45B, TP73
GOTERM_BP_DIRECT	GO:0009314~response to radiation	5	2.54e-05	ZAK, JUN, BCL2, MECP2, CXCL12
GOTERM_BP_DIRECT	GO:0010332~response to gamma radiation	5	3.84e-05	FANCD2, BCL2, GATA3, MYC, TP73
GOTERM_BP_DIRECT	GO:0001764~neuron migration	7	4.78e-05	MAPT, GATA3, ASTN1, RELN, CXCL12, SRF, TWIST1
GOTERM_BP_DIRECT	GO:0001525~angiogenesis	9	7.36e-05	TAL1, CAV1, CYP1B1, JUN, SERPINE1, RHOB, NRXN1, MEIS1, RNF213
GOTERM_BP_DIRECT	GO:0060065~uterus development	4	7.99e-05	CDKN1C, GATA3, SMAD4, ESR1
GOTERM_BP_DIRECT	GO:0001666~response to hypoxia	8	9.66e-05	EGR1, KCNMA1, CAV1, ETS1, MECP2, SMAD4, CXCL12, SRF
GOTERM_BP_DIRECT	GO:0035855~megakaryocyte development	4	0.000122	TAL1, KIT, MEIS1, SRF
GOTERM_BP_DIRECT	GO:0001541~ovarian follicle development	5	0.00013	BCL2, SMAD4, KIT, MYC, ADCYAP1
GOTERM_BP_DIRECT	GO:0001701~in utero embryonic development	8	0.000162	SOX10, GATA3, SMAD4, BTF3, SMAD2, MYC, SRF, TWIST1
GOTERM_BP_DIRECT	GO:0010628~positive regulation of gene expression	9	0.000223	E2F1, CDK1, ALDH1A2, CAV1, MITF, KIT, MYC, TWIST1, MYCN
GOTERM_BP_DIRECT	GO:0035799~ureter maturation	3	0.000226	ALDH1A2, RET, GATA3
GOTERM_BP_DIRECT	GO:0010976~positive regulation of neuron projection development	6	0.000227	RET, NDRG4, DMD, RAP1A, RELN, ADCYAP1
GOTERM_BP_DIRECT	GO:0030318~melanocyte differentiation	4	0.000244	SOX10, BCL2, MITF, KIT
GOTERM_BP_DIRECT	GO:0032355~response to estradiol	6	0.000252	TXNIP, ALDH1A2, DUSP1, ETS1, ESR1, MYC
GOTERM_BP_DIRECT	GO:0030336~negative regulation of cell migration	6	0.000308	RECK, CYP1B1, BCL2, SERPINE1, RHOB, SRF
GOTERM_BP_DIRECT	GO:0042733~embryonic digit morphogenesis	5	0.000398	ZAK, SMAD4, ZBTB16, TWIST1, MYCN
GOTERM_BP_DIRECT	GO:0070301~cellular response to hydrogen peroxide	5	0.000426	CDK1, CYP1B1, ETS1, RHOB, FOXO1
GOTERM_BP_DIRECT	GO:0048589~developmental growth	4	0.000481	SOX10, GATA3, SMAD4, SRF
GOTERM_BP_DIRECT	GO:0042493~response to drug	9	0.000602	TXNIP, CDK1, HDAC4, RET, JUN, BCL2, GATA3, MYC, TP73
GOTERM_BP_DIRECT	GO:2000144~positive regulation of DNA-templated transcription, initiation	3	0.000782	JUN, MITF, TWIST1
GOTERM_BP_DIRECT	GO:0035115~embryonic forelimb morphogenesis	4	0.00100456	RECK, ALDH1A2, RSPO2, TWIST1
GOTERM_BP_DIRECT	GO:0009791~post-embryonic development	5	0.00108882	BCL2, GATA3, MECP2, SMAD2, FOXP2
GOTERM_BP_DIRECT	GO:0002931~response to ischemia	4	0.00110007	EGR1, CAV1, BCL2, HK2
GOTERM_BP_DIRECT	GO:0060021~palate development	5	0.00126538	BNC2, FOXF2, SMAD4, SMAD2, TWIST1
GOTERM_BP_DIRECT	GO:0035067~negative regulation of histone acetylation	3	0.00132946	MECP2, FOXP3, TWIST1
GOTERM_BP_DIRECT	GO:0097120~receptor localization to synapse	3	0.00132946	RELN, NRXN1, DLG2
GOTERM_BP_DIRECT	GO:0006473~protein acetylation	3	0.00132946	ING4, KAT2B, FOXO1
GOTERM_BP_DIRECT	GO:0045786~negative regulation of cell cycle	4	0.00153877	ETS1, GATA3, RHOB, ADCYAP1
GOTERM_BP_DIRECT	GO:0007050~cell cycle arrest	6	0.00183765	CDKN1C, ING4, KAT2B, ZAK, MYC, TP73
GOTERM_BP_DIRECT	GO:0042551~neuron maturation	3	0.00201475	CDKN1C, RET, MECP2
GOTERM_BP_DIRECT	GO:0061029~eyelid development in camera-type eye	3	0.00283429	JUN, SRF, TWIST1
GOTERM_BP_DIRECT	GO:0042542~response to hydrogen peroxide	4	0.00387379	TXNIP, DUSP1, JUN, BCL2
GOTERM_BP_DIRECT	GO:0007519~skeletal muscle tissue development	4	0.00387379	CAV1, DMD, CFL2, FOXP2
GOTERM_BP_DIRECT	GO:0034097~response to cytokine	4	0.00409264	ALDH1A2, JUN, BCL2, SRF
GOTERM_BP_DIRECT	GO:0035994~response to muscle stretch	3	0.00430797	DMD, JUN, NFKB1
GOTERM_BP_DIRECT	GO:0035162~embryonic hemopoiesis	3	0.00430797	TAL1, GATA3, KIT
GOTERM_BP_DIRECT	GO:0007158~neuron cell-cell adhesion	3	0.00430797	RET, ASTN1, NRXN1
GOTERM_BP_DIRECT	GO:0048146~positive regulation of fibroblast proliferation	4	0.00455257	E2F1, JUN, ESR1, MYC
GOTERM_BP_DIRECT	GO:2000811~negative regulation of anoikis	3	0.00486273	CAV1, BCL2, PDK4
GOTERM_BP_DIRECT	GO:0051592~response to calcium ion	4	0.00556325	TXNIP, KCNMA1, CAV1, DUSP1
GOTERM_BP_DIRECT	GO:0045766~positive regulation of angiogenesis	5	0.00567516	CYP1B1, ETS1, SERPINE1, RHOB, TWIST1
GOTERM_BP_DIRECT	GO:0009612~response to mechanical stimulus	4	0.00583522	TXNIP, ETS1, JUN, CXCL12
GOTERM_BP_DIRECT	GO:0046716~muscle cell cellular homeostasis	3	0.0060651	DMD, CFL2, SRF
GOTERM_BP_DIRECT	GO:0051968~positive regulation of synaptic transmission, glutamatergic	3	0.0060651	RELN, NRXN1, ADCYAP1
GOTERM_BP_DIRECT	GO:0043433~negative regulation of sequence-specific DNA binding transcription factor activity	4	0.00611503	HDAC4, ESR1, FOXP3, TWIST1
GOTERM_BP_DIRECT	GO:0014911~positive regulation of smooth muscle cell migration	3	0.00671192	HDAC4, BCL2, MYC
GOTERM_BP_DIRECT	GO:0043066~negative regulation of apoptotic process	9	0.00729851	CDK1, SOX10, FMN2, DUSP1, BCL2, FOXO1, NFKB1, MYC, TWIST1
GOTERM_BP_DIRECT	GO:2000378~negative regulation of reactive oxygen species metabolic process	3	0.00738864	BCL2, HK2, MYCN
GOTERM_BP_DIRECT	GO:0007155~cell adhesion	9	0.00767601	EPHA4, ITGA9, SRPX, CYP1B1, MPDZ, PCDH10, RHOB, RELN, CXCL12
GOTERM_BP_DIRECT	GO:0006351~transcription, DNA-templated	22	0.00801288	E2F1, TXNIP, SATB1, SMAD4, ESR1, MECP2, TLE4, FOXO1, ZNF367, SMAD2, NR3C1, ZBTB16, FOXP3, FOXN3, TCF7L1, TP73, FOXP2, MYCN, TAL1, HDAC4, BNC2, TWIST1
GOTERM_BP_DIRECT	GO:0008284~positive regulation of cell proliferation	9	0.00837194	ALDH1A2, HDAC4, HPSE2, ETS1, BCL2, MECP2, KIT, MYC, ADCYAP1
GOTERM_BP_DIRECT	GO:0043547~positive regulation of GTPase activity	10	0.00839715	FNBP1, RET, KL, ARHGEF37, JUN, RGS4, RAP1A, KIT, ADCYAP1, STXBP5L
GOTERM_BP_DIRECT	GO:0006915~apoptotic process	10	0.00858307	CDK1, ING4, BCL2, RHOB, FOXO1, NFKB1, NR3C1, ZBTB16, GADD45B, TP73
GOTERM_BP_DIRECT	GO:0000188~inactivation of MAPK activity	3	0.0103869	CAV1, DUSP1, RGS4
GOTERM_BP_DIRECT	GO:0051090~regulation of sequence-specific DNA binding transcription factor activity	3	0.0103869	FANCD2, JUN, MAPK10
GOTERM_BP_DIRECT	GO:0042981~regulation of apoptotic process	6	0.0104573	EGR1, DUSP1, ETS1, MITF, ESR1, TP73
GOTERM_BP_DIRECT	GO:0002053~positive regulation of mesenchymal cell proliferation	3	0.0112074	MYC, FOXP2, MYCN
GOTERM_BP_DIRECT	GO:0035116~embryonic hindlimb morphogenesis	3	0.0129309	RSPO2, ZBTB16, TWIST1
GOTERM_BP_DIRECT	GO:0007616~long-term memory	3	0.0129309	MECP2, RELN, SRF
GOTERM_BP_DIRECT	GO:0021983~pituitary gland development	3	0.0129309	ALDH1A2, ETS1, ADCYAP1
GOTERM_BP_DIRECT	GO:0001662~behavioral fear response	3	0.0138331	BCL2, MECP2, ADCYAP1
GOTERM_BP_DIRECT	GO:1900740~positive regulation of protein insertion into mitochondrial membrane involved in apoptotic signaling pathway	3	0.014762	E2F1, BCL2, TP73
GOTERM_BP_DIRECT	GO:0007626~locomotory behavior	4	0.0153063	TAL1, MECP2, ASTN1, MEIS1
GOTERM_BP_DIRECT	GO:0009636~response to toxic substance	4	0.0157962	CDK1, CYP1B1, BCL2, SRF
GOTERM_BP_DIRECT	GO:0001822~kidney development	4	0.016295	CDKN1C, ALDH1A2, GATA3, TP73
GOTERM_BP_DIRECT	GO:0007411~axon guidance	5	0.0171359	GATA3, SMAD4, RELN, NRXN1, CXCL12
GOTERM_BP_DIRECT	GO:0010718~positive regulation of epithelial to mesenchymal transition	3	0.0177041	SMAD4, SMAD2, TWIST1
GOTERM_BP_DIRECT	GO:0060374~mast cell differentiation	2	0.0184665	GATA3, KIT
GOTERM_BP_DIRECT	GO:0008584~male gonad development	4	0.0206022	BCL2, GATA3, ESR1, KIT
GOTERM_BP_DIRECT	GO:0071456~cellular response to hypoxia	4	0.0217674	E2F1, FMN2, BCL2, TWIST1
GOTERM_BP_DIRECT	GO:0051098~regulation of binding	2	0.0245467	SMAD4, SMAD2
GOTERM_BP_DIRECT	GO:0014042~positive regulation of neuron maturation	2	0.0245467	RET, BCL2
GOTERM_BP_DIRECT	GO:0007346~regulation of mitotic cell cycle	3	0.0254329	CDKN1C, MYC, TP73
GOTERM_BP_DIRECT	GO:0030218~erythrocyte differentiation	3	0.0254329	TAL1, GATA3, KIT
GOTERM_BP_DIRECT	GO:0051091~positive regulation of sequence-specific DNA binding transcription factor activity	4	0.0274497	HDAC4, ESR1, KIT, SRF
GOTERM_BP_DIRECT	GO:0045471~response to ethanol	4	0.0274497	CDK1, GATA3, MYC, ADCYAP1
GOTERM_BP_DIRECT	GO:0045599~negative regulation of fat cell differentiation	3	0.0278512	E2F1, GATA3, FOXO1
GOTERM_BP_DIRECT	GO:0001658~branching involved in ureteric bud morphogenesis	3	0.0278512	BCL2, SMAD4, MYC
GOTERM_BP_DIRECT	GO:0000187~activation of MAPK activity	4	0.0288097	CDK1, MAPK10, KIT, TP73
GOTERM_BP_DIRECT	GO:1904837~beta-catenin-TCF complex assembly	3	0.0290937	TLE4, MYC, TCF7L1
GOTERM_BP_DIRECT	GO:0048538~thymus development	3	0.0290937	BCL2, GATA3, SRF
GOTERM_BP_DIRECT	GO:0097114~NMDA glutamate receptor clustering	2	0.0305895	RELN, NRXN1
GOTERM_BP_DIRECT	GO:0072178~nephric duct morphogenesis	2	0.0305895	EPHA4, GATA3
GOTERM_BP_DIRECT	GO:0008542~visual learning	3	0.031644	NDRG4, MECP2, KIT
GOTERM_BP_DIRECT	GO:0032870~cellular response to hormone stimulus	3	0.031644	DUSP1, JUN, CACNA1H
GOTERM_BP_DIRECT	GO:0000186~activation of MAPKK activity	3	0.0329511	ZAK, RAP1A, GADD45B
GOTERM_BP_DIRECT	GO:0010595~positive regulation of endothelial cell migration	3	0.0329511	ETS1, GATA3, RHOB
GOTERM_BP_DIRECT	GO:0045165~cell fate commitment	3	0.0329511	TAL1, GATA3, SMAD2
GOTERM_BP_DIRECT	GO:0030198~extracellular matrix organization	5	0.0335752	RECK, ITGA9, HPSE2, FOXF2, SERPINE1
GOTERM_BP_DIRECT	GO:0008630~intrinsic apoptotic signaling pathway in response to DNA damage	3	0.0342791	E2F1, BCL2, TP73
GOTERM_BP_DIRECT	GO:0009267~cellular response to starvation	3	0.0342791	CAV1, PDK4, FOXO1
GOTERM_BP_DIRECT	GO:0045860~positive regulation of protein kinase activity	3	0.0342791	RAP1A, RELN, ADCYAP1
GOTERM_BP_DIRECT	GO:0032873~negative regulation of stress-activated MAPK cascade	2	0.0365953	FOXO1, MYC
GOTERM_BP_DIRECT	GO:0097119~postsynaptic density protein 95 clustering	2	0.0365953	RELN, NRXN1
GOTERM_BP_DIRECT	GO:0003180~aortic valve morphogenesis	2	0.0365953	GATA3, TWIST1
GOTERM_BP_DIRECT	GO:0002320~lymphoid progenitor cell differentiation	2	0.0365953	BCL2, KIT
GOTERM_BP_DIRECT	GO:0006974~cellular response to DNA damage stimulus	5	0.0403642	FMN2, BCL2, FOXO1, MYC, TP73
GOTERM_BP_DIRECT	GO:0019233~sensory perception of pain	3	0.0412223	MECP2, DLG2, ADCYAP1
GOTERM_BP_DIRECT	GO:0042297~vocal learning	2	0.0425642	NRXN1, FOXP2
GOTERM_BP_DIRECT	GO:0051782~negative regulation of cell division	2	0.0425642	TXNIP, MYC
GOTERM_BP_DIRECT	GO:0071455~cellular response to hyperoxia	2	0.0425642	CAV1, FOXO1
GOTERM_BP_DIRECT	GO:2000617~positive regulation of histone H3-K9 acetylation	2	0.0425642	GATA3, SMAD4
GOTERM_BP_DIRECT	GO:0048511~rhythmic process	3	0.0441355	KAT2B, MAPK10, TWIST1
GOTERM_BP_DIRECT	GO:0033629~negative regulation of cell adhesion mediated by integrin	2	0.0484965	CYP1B1, SERPINE1
GOTERM_BP_DIRECT	GO:0007183~SMAD protein complex assembly	2	0.0484965	SMAD4, SMAD2
GOTERM_BP_DIRECT	GO:0043524~negative regulation of neuron apoptotic process	4	0.0487447	JUN, BCL2, MECP2, TP73
GOTERM_CC_DIRECT	GO:0005667~transcription factor complex	11	2.21e-07	TAL1, ETS1, JUN, GATA3, FOXF2, SMAD4, SMAD2, TCF4, MEIS1, TCF7L1, TP73
GOTERM_CC_DIRECT	GO:0005634~nucleus	54	1.75e-05	E2F1, BACH2, ZAK, MITF, FOXO1, NFKB1, GATA3, FOXF2, RHOB, MYB, MYC, TWIST1, EGR1, SATB1, SOX10, CDK1, ESR1, MECP2, TLE4, PALLD, PKIA, FOXN3, MYCN, FANCD2, JUN, PPM1H, GADD45B, ING4, ZNF367, NR3C1, ZBTB16, SRF, MEIS1, TCF7L1, NECAB1, TAL1, DMD, BCL2, BTF3, TCF4, TXNIP, RBM24, KAT2B, SMAD4, SMAD2, FOXP3, TP73, FOXP2, CDKN1C, HDAC4, DUSP1, ETS1, RGS4, BNC2
GOTERM_CC_DIRECT	GO:0000790~nuclear chromatin	8	0.000152	E2F1, TAL1, GATA3, SMAD4, ESR1, SMAD2, TCF4, SRF
GOTERM_CC_DIRECT	GO:0043234~protein complex	10	0.000769	HDAC4, CAV1, DMD, RGS4, MITF, NR3C1, NRXN1, FOXP3, MYC, DTNA
GOTERM_CC_DIRECT	GO:0005737~cytoplasm	47	0.00132069	BACH2, ZAK, FAM110B, FOXO1, NFKB1, NR3C1, RNF213, SRF, NECAB1, ALDH1A2, FAM117A, NDRG4, BCL2, MAPT, BTF3, DTNA, TXNIP, EGR1, CDK1, RBM24, RET, MPDZ, ARHGEF37, GPRASP2, ESR1, SMAD4, SMAD2, REEP1, MAPK10, PALLD, FOXP3, PKIA, TP73, ELL2, CDKN1C, HDAC4, EPHA4, DUSP1, ETS1, FANCD2, PPM1H, RGS4, BNC2, PRICKLE2, RAP1A, RELN, GADD45B
GOTERM_CC_DIRECT	GO:0005654~nucleoplasm	28	0.00562174	E2F1, ING4, MITF, FOXO1, ZNF367, NFKB1, NR3C1, SRF, TCF7L1, NECAB1, GATA3, MYC, EGR1, SATB1, SOX10, CDK1, KAT2B, SMAD4, ESR1, TLE4, SMAD2, MAPK10, TP73, ELL2, HDAC4, FANCD2, ETS1, JUN
GOTERM_CC_DIRECT	GO:0032444~activin responsive factor complex	2	0.0176746	SMAD4, SMAD2
GOTERM_CC_DIRECT	GO:0030054~cell junction	8	0.0194346	EPHA4, SYN2, RAP1A, NRXN1, DLG2, TP73, LRFN2, DTNA
GOTERM_CC_DIRECT	GO:0005886~plasma membrane	35	0.0208744	CAV1, TUSC3, SLC39A10, CALD1, NBEA, KIT, ZBTB16, STXBP5L, HPSE2, DMD, MAPT, SYN2, SERPINE1, RHOB, DLG2, LRFN2, RECK, KCNMA1, RET, KL, PCDH10, ESR1, PCDH9, SLC6A15, NRXN1, MAPK10, PALLD, EPHA4, ITGA9, FMN2, FNBP1, RGS4, BNC2, RAP1A, RELN
GOTERM_CC_DIRECT	GO:0005739~mitochondrion	15	0.025451	E2F1, CDK1, TUSC3, CYP1B1, FAM110B, PDK4, MECP2, FOXO1, NFKB1, MAPK10, PALLD, TP73, NDRG4, BCL2, MYC
GOTERM_CC_DIRECT	GO:0030018~Z disc	4	0.0330749	HDAC4, DMD, CFL2, PALLD
GOTERM_CC_DIRECT	GO:0045211~postsynaptic membrane	5	0.0368794	EPHA4, MPDZ, DMD, DLG2, LRFN2
GOTERM_CC_DIRECT	GO:0017053~transcriptional repressor complex	3	0.0421589	HDAC4, JUN, ZBTB16
GOTERM_CC_DIRECT	GO:0030424~axon	5	0.0431135	EPHA4, RET, MAPT, PALLD, DTNA
GOTERM_CC_DIRECT	GO:0071141~SMAD protein complex	2	0.0464469	SMAD4, SMAD2
GOTERM_CC_DIRECT	GO:0030425~dendrite	6	0.0491484	PCSK2, EPHA4, RET, MPDZ, MAPT, RELN
GOTERM_MF_DIRECT	GO:0008134~transcription factor binding	17	1.9e-11	E2F1, SOX10, KAT2B, ESR1, MECP2, NFKB1, SMAD2, SRF, TP73, HDAC4, ETS1, JUN, GATA3, BCL2, FOXF2, MYC, TWIST1
GOTERM_MF_DIRECT	GO:0003682~chromatin binding	18	2.46e-10	SATB1, CDK1, SOX10, KAT2B, SMAD4, ESR1, MECP2, TLE4, FOXO1, NFKB1, SMAD2, MEIS1, TP73, TAL1, HDAC4, GATA3, JUN, TCF4
GOTERM_MF_DIRECT	GO:0003700~transcription factor activity, sequence-specific DNA binding	26	5.56e-10	E2F1, BACH2, MITF, ZNF367, NFKB1, NR3C1, ZBTB16, SRF, TCF7L1, TAL1, GATA3, FOXF2, TCF4, MYC, EGR1, MECP2, SMAD4, ESR1, SMAD2, FOXP3, FOXN3, TP73, MYCN, FOXP2, ETS1, JUN
GOTERM_MF_DIRECT	GO:0001077~transcriptional activator activity, RNA polymerase II core promoter proximal region sequence-specific binding	14	2.22e-09	EGR1, MITF, SMAD4, ESR1, SMAD2, NR3C1, SRF, MEIS1, TP73, GATA3, JUN, MYB, TCF4, MYC
GOTERM_MF_DIRECT	GO:0043565~sequence-specific DNA binding	17	1.08e-07	E2F1, EGR1, SMAD4, ESR1, FOXO1, NR3C1, FOXP3, TCF7L1, TP73, FOXN3, FOXP2, HDAC4, ETS1, JUN, BCL2, FOXF2, MYC
GOTERM_MF_DIRECT	GO:0000978~RNA polymerase II core promoter proximal region sequence-specific DNA binding	14	2.76e-07	SOX10, MITF, SMAD4, ESR1, SMAD2, NR3C1, SRF, MEIS1, TP73, FOXP2, JUN, MYB, TCF4, MYC
GOTERM_MF_DIRECT	GO:0003705~transcription factor activity, RNA polymerase II distal enhancer sequence-specific binding	7	3.18e-06	SOX10, JUN, FOXF2, TLE4, FOXP3, MEIS1, SRF
GOTERM_MF_DIRECT	GO:0000981~RNA polymerase II transcription factor activity, sequence-specific DNA binding	9	1.06e-05	TAL1, ETS1, JUN, FOXO1, MYB, FOXP3, TP73, FOXP2, TWIST1
GOTERM_MF_DIRECT	GO:0000980~RNA polymerase II distal enhancer sequence-specific DNA binding	6	4.96e-05	TAL1, SOX10, BACH2, JUN, NFKB1, ZBTB16
GOTERM_MF_DIRECT	GO:0070888~E-box binding	5	5.47e-05	TAL1, GATA3, TCF4, MYC, TWIST1
GOTERM_MF_DIRECT	GO:0000977~RNA polymerase II regulatory region sequence-specific DNA binding	8	0.000302	EGR1, TAL1, SATB1, KAT2B, GATA3, FOXF2, SMAD4, NFKB1
GOTERM_MF_DIRECT	GO:0044212~transcription regulatory region DNA binding	8	0.000348	TAL1, HDAC4, JUN, GATA3, SMAD4, NFKB1, TCF7L1, TP73
GOTERM_MF_DIRECT	GO:0042826~histone deacetylase binding	6	0.000418	TAL1, HDAC4, KAT2B, MECP2, FOXP3, SRF
GOTERM_MF_DIRECT	GO:0003677~DNA binding	23	0.000473	E2F1, EGR1, SATB1, SMAD4, ESR1, MECP2, ZNF367, NFKB1, SMAD2, NR3C1, ZBTB16, MEIS1, TCF7L1, FOXP2, MYCN, ETS1, JUN, BNC2, GATA3, FOXF2, MYB, TCF4, MYC
GOTERM_MF_DIRECT	GO:0005515~protein binding	72	0.000552	E2F1, ZAK, MITF, FOXO1, NFKB1, RAI2, GATA3, MAPT, RSPO2, SERPINE1, RHOB, MYB, MYC, DLG2, TWIST1, EGR1, KCNMA1, RECK, CDK1, SATB1, SOX10, RET, MPDZ, GPRASP2, ESR1, MECP2, TLE4, NRXN1, PALLD, PKIA, FOXN3, MYCN, FANCD2, CFL2, JUN, GADD45B, ING4, CAV1, CALD1, HK2, NR3C1, KIT, ZBTB16, MEIS1, SRF, ADCYAP1, FAM46B, PCSK2, TAL1, NDRG4, BCL2, DMD, BTF3, CNN1, TCF4, DTNA, TXNIP, KAT2B, SMAD4, SMAD2, MAPK10…
GOTERM_MF_DIRECT	GO:0046982~protein heterodimerization activity	11	0.000591	TAL1, CAV1, JUN, BCL2, SMAD4, NFKB1, SMAD2, TCF4, MEIS1, FOXP2, TWIST1
GOTERM_MF_DIRECT	GO:0042802~identical protein binding	13	0.00218636	SOX10, EPHA4, FNBP1, CAV1, ETS1, JUN, BCL2, SMAD4, ESR1, NFKB1, ZBTB16, TCF4, TP73
GOTERM_MF_DIRECT	GO:0042803~protein homodimerization activity	12	0.00529756	JUN, BCL2, SMAD4, NFKB1, SMAD2, KIT, ZBTB16, TCF4, FOXP3, SRF, FOXP2, TWIST1
GOTERM_MF_DIRECT	GO:0070412~R-SMAD binding	3	0.00731389	JUN, SMAD4, SMAD2
GOTERM_MF_DIRECT	GO:0035035~histone acetyltransferase binding	3	0.0128019	EGR1, ETS1, FOXP3
GOTERM_MF_DIRECT	GO:0003690~double-stranded DNA binding	4	0.0136953	SATB1, SMAD2, ZBTB16, MYC
GOTERM_MF_DIRECT	GO:0046983~protein dimerization activity	5	0.0138758	E2F1, GATA3, MITF, MYC, MYCN
GOTERM_MF_DIRECT	GO:0070491~repressing transcription factor binding	3	0.0195973	HDAC4, TLE4, MYC
GOTERM_MF_DIRECT	GO:0001228~transcriptional activator activity, RNA polymerase II transcription regulatory region sequence-specific binding	4	0.0208919	GATA3, FOXF2, SMAD4, SRF
GOTERM_MF_DIRECT	GO:0004566~beta-glucuronidase activity	2	0.0244184	HPSE2, KL
GOTERM_MF_DIRECT	GO:0003779~actin binding	6	0.028759	KCNMA1, FMN2, DMD, CALD1, CNN1, PALLD
GOTERM_MF_DIRECT	GO:0019901~protein kinase binding	7	0.0287831	E2F1, HDAC4, CAV1, KAT2B, MAPT, NBEA, TP73
GOTERM_MF_DIRECT	GO:0010385~double-stranded methylated DNA binding	2	0.0304302	EGR1, MECP2
GOTERM_MF_DIRECT	GO:0001085~RNA polymerase II transcription factor binding	3	0.0339506	TAL1, GATA3, SMAD4
GOTERM_MF_DIRECT	GO:0003714~transcription corepressor activity	5	0.0368418	HDAC4, MECP2, TLE4, TCF4, FOXP3
GOTERM_MF_DIRECT	GO:0032403~protein complex binding	5	0.0385516	PCSK2, KAT2B, RAP1A, NR3C1, MYC
GOTERM_MF_DIRECT	GO:0000976~transcription regulatory region sequence-specific DNA binding	3	0.0497128	EGR1, GATA3, NFKB1
KEGG_PATHWAY	hsa05200:Pathways in cancer	15	4.6e-06	E2F1, RET, MITF, SMAD4, FOXO1, NFKB1, SMAD2, ZBTB16, KIT, MAPK10, CXCL12, TCF7L1, JUN, BCL2, MYC
KEGG_PATHWAY	hsa05210:Colorectal cancer	7	1.4e-05	JUN, BCL2, SMAD4, SMAD2, MAPK10, MYC, TCF7L1
KEGG_PATHWAY	hsa04010:MAPK signaling pathway	11	5.8e-05	DUSP1, ZAK, MAPT, JUN, RAP1A, CACNA1H, NFKB1, MAPK10, GADD45B, MYC, SRF
KEGG_PATHWAY	hsa05166:HTLV-I infection	11	6e-05	E2F1, EGR1, KAT2B, ETS1, JUN, SMAD4, NFKB1, SMAD2, MYB, MYC, SRF
KEGG_PATHWAY	hsa04110:Cell cycle	7	0.000671	CDKN1C, E2F1, CDK1, SMAD4, SMAD2, GADD45B, MYC
KEGG_PATHWAY	hsa05221:Acute myeloid leukemia	5	0.00134712	NFKB1, KIT, ZBTB16, MYC, TCF7L1
KEGG_PATHWAY	hsa05161:Hepatitis B	7	0.00151687	E2F1, JUN, BCL2, SMAD4, NFKB1, MAPK10, MYC
KEGG_PATHWAY	hsa04390:Hippo signaling pathway	7	0.00186631	SERPINE1, SMAD4, SMAD2, MYC, TCF7L1, DLG2, TP73
KEGG_PATHWAY	hsa05212:Pancreatic cancer	5	0.0023432	E2F1, SMAD4, NFKB1, SMAD2, MAPK10
KEGG_PATHWAY	hsa04722:Neurotrophin signaling pathway	6	0.00370445	JUN, BCL2, RAP1A, NFKB1, MAPK10, TP73
KEGG_PATHWAY	hsa05169:Epstein-Barr virus infection	7	0.00582685	CDK1, HDAC4, JUN, BCL2, NFKB1, MAPK10, MYC
KEGG_PATHWAY	hsa04310:Wnt signaling pathway	6	0.00669214	JUN, PRICKLE2, SMAD4, MAPK10, MYC, TCF7L1
KEGG_PATHWAY	hsa05215:Prostate cancer	5	0.0069614	E2F1, BCL2, FOXO1, NFKB1, TCF7L1
KEGG_PATHWAY	hsa04510:Focal adhesion	7	0.00855942	ITGA9, CAV1, JUN, BCL2, RAP1A, RELN, MAPK10
KEGG_PATHWAY	hsa05142:Chagas disease (American trypanosomiasis)	5	0.0123902	JUN, SERPINE1, NFKB1, SMAD2, MAPK10
KEGG_PATHWAY	hsa05202:Transcriptional misregulation in cancer	6	0.0148901	FOXO1, NFKB1, ZBTB16, MEIS1, MYC, MYCN
KEGG_PATHWAY	hsa05230:Central carbon metabolism in cancer	4	0.017825	RET, HK2, KIT, MYC
KEGG_PATHWAY	hsa05321:Inflammatory bowel disease (IBD)	4	0.017825	JUN, NFKB1, SMAD2, FOXP3
KEGG_PATHWAY	hsa04115:p53 signaling pathway	4	0.0201244	CDK1, SERPINE1, GADD45B, TP73
KEGG_PATHWAY	hsa05220:Chronic myeloid leukemia	4	0.0243046	E2F1, SMAD4, NFKB1, MYC
KEGG_PATHWAY	hsa05216:Thyroid cancer	3	0.0259022	RET, MYC, TCF7L1
KEGG_PATHWAY	hsa05133:Pertussis	4	0.0270216	CFL2, JUN, NFKB1, MAPK10
KEGG_PATHWAY	hsa04068:FoxO signaling pathway	5	0.0285807	SMAD4, FOXO1, SMAD2, MAPK10, GADD45B
KEGG_PATHWAY	hsa05203:Viral carcinogenesis	6	0.0319764	CDK1, HDAC4, KAT2B, JUN, NFKB1, SRF
KEGG_PATHWAY	hsa05222:Small cell lung cancer	4	0.0372041	E2F1, BCL2, NFKB1, MYC
