# Supplementary material for: The exploration of disease-specific gene regulatory networks in esophageal carcinoma and stomach adenocarcinoma
Source: BMC Bioinformatics. 2019 Dec 30;20(Suppl 22):717. doi: 10.1186/s12859-019-3230-6 (PMC6936086; doi:10.1186/s12859-019-3230-6)
Supplement: Supplementary file 2 — Additional file 2. This .xls is a detail description of all candidate molecules [file 12859_2019_3230_MOESM2_ESM.xls]

## Sheet: ESCA
rank	molecules	score	PMID
1	RBPMS2	0.00185941	29301256
2	MIMAT0000417(hsa-miR-15b-5p)	0.00177562	25943911
3	GADD45B	0.00174767	16026601
4	MIMAT0000710(hsa-miR-365a-3p)	0.00169815	-
5	SECISBP2L	0.00165946	-
6	TFDP1	0.00165819	14618416
7	MIMAT0000279(hsa-miR-222-3p)	0.00165691	26258795
8	AURKA	0.00165305	24953013
9	SORCS1	0.00162496	-
10	MIMAT0000680(hsa-miR-106b-5p)	0.00161213	27619676
11	MIMAT0000072(hsa-miR-18a-5p)	0.00159986	23643275
12	TXNIP	0.00159528	29934340
13	ARHGEF37	0.00159388	-
14	FBXL17	0.00159096	-
15	E2F3	0.00156582	28751461
16	MIMAT0000070(hsa-miR-17-5p)	0.00155969	28002789
17	RAI2	0.00155832	-
18	ITPR1	0.00155626	-
19	SOX9	0.00153023	29936467
20	MITF	0.00152772	-
21	ELL2	0.0015105	-
22	IGFBP5	0.00145778	30241323
23	ZNF385B	0.00143556	-
24	C3orf18	0.00143423	-
25	ARRDC4	0.00140201	-
26	INPP5A	0.00136943	-
27	PCDH9	0.00134609	-
28	FOXP3	0.00126524	28275271
29	MIMAT0000688(hsa-miR-301a-3p)	0.00120495	29386089
30	PITPNM2	0.0011954	-
31	CEACAM1	0.00118969	19732125
32	MIMAT0000074(hsa-miR-19b-3p)	0.00116184	24360091
33	ZBTB4	0.00115321	-
34	FRY	0.00107502	-
35	MIMAT0000765(hsa-miR-335-5p)	0.00106748	25337272
36	KCNMA1	0.00103881	-
37	NBEA	0.00100784	-
38	CPEB4	0.000998371	-
39	PITPNC1	0.000954838	-
40	SASH1	0.000906112	30443973
41	KIT	0.000872395	21626441
42	PCDH7	0.000867995	-
43	FMN2	0.000836782	-
44	PRICKLE2	0.000816218	-
45	SYTL4	0.000807594	-
46	E2F1	0.000806618	26475334
47	MAP2	0.000791999	-
48	MS4A2	0.000783408	-
49	SOBP	0.000762548	-
50	FOXP2	0.000747258	-
51	GRIA1	0.000730843	-
52	PDK4	0.000727507	29301256
53	BAI3	0.000715355	-
54	MIMAT0000707(hsa-miR-363-3p)	0.000710553	28789354
55	RSPO2	0.000683454	-
56	REEP1	0.000675244	-
57	CHRM2	0.00067505	-
58	COL4A1	0.00066495	20083228
59	PPAP2B	0.000651568	-
60	MKNK2	0.000634956	-
61	GATA2	0.000633993	25109818
62	CBX4	0.000618112	25839328
63	NPTX1	0.000609729	-
64	PAK7	0.000604826	25436453
65	FAM110B	0.0005543	-
66	MIMAT0004801(hsa-miR-590-3p)	0.000552089	-
67	MYC	0.000501866	27956804
68	ASTN1	0.000489202	-
69	MAPK10	0.000483164	-
70	NPAS4	0.0004091	-
71	FAT3	0.000394277	25151357
72	FAM70A	0.000392283	-
73	ETV6	0.000388338	-
74	CORO2B	0.000382393	-
75	RAB11FIP2	0.000378961	-
76	SRPX	0.000310296	-
77	DHFR	0.000294671	-
78	PTPRS	0.000290665	29745967
79	ARID5B	0.000135579	-
80	FAM117A	0.000124828	-
81	CXCL12	0.000114137	27439769
82	ESR1	4.0951e-05	26406593
83	FOXF2	1.92672e-05	28222662

## Sheet: STAD
rank	molecules	score	PMID
1	CNN1	0.00156024	-
2	MIMAT0000068(hsa-miR-15a-5p)	0.00151773	26894855
3	REEP1	0.00127454	-
4	DTNA	0.00121604	27858295
5	FOXP2	0.00115725	27382302
6	MIMAT0000457(hsa-miR-188-5p)	0.00114257	29471891
7	MIMAT0004801(hsa-miR-590-3p)	0.0011182	29516678
8	DLG2	0.00108002	-
9	KCNMA1	0.00105943	28231797
10	RELN	0.0010589	19956836
11	CFL2	0.0010466	29342841
12	MIMAT0003258(hsa-miR-590-5p)	0.00101908	27757042
13	NECAB1	0.00101106	-
14	PRICKLE2	0.000989492	16273260
15	TUSC3	0.000982361	22447362
16	MIMAT0001341(hsa-miR-424-5p)	0.000958673	27655675
17	GPRASP2	0.000945342	-
18	MEIS1	0.000943534	28545608
19	MAPK10	0.000929812	-
20	PCSK2	0.000920905	-
21	DMD	0.000919599	-
22	MIMAT0005792(hsa-miR-320b)	0.00091723	-
23	PALLD	0.000910754	-
24	MIMAT0004693(hsa-miR-330-5p)	0.000883303	-
25	E2F1	0.000868927	28569791
26	CALD1	0.00084685	24325916
27	FANCD2	0.000841965	20461087
28	RBM24	0.000816184	-
29	TLE4	0.000813977	-
30	ZBTB16	0.000813893	-
31	MIMAT0003389(hsa-miR-542-3p)	0.000807412	25432696
32	FOXN3	0.000805708	30508510
33	RSPO2	0.000760209	28219935
34	CACNA1H	0.000755919	-
35	NRXN1	0.000755531	27708434
36	RAI2	0.000742895	-
37	SOX10	0.000737098	30392914
38	TCF7L1	0.000719222	28545608
39	CDKN1C	0.000719076	28421457
40	BNC2	0.000707383	-
41	CAV1	0.000697474	28403518
42	MAPT	0.000692967	24722794
43	ZNF367	0.000690215	-
44	CDK1	0.000677461	25124639
45	FAM46B	0.000655294	-
46	ZAK	0.00061739	24807215
47	FIGF	0.000610307	-
48	NDRG4	0.000588359	29500881
49	NR3C1	0.000587938	18158559
50	KIT	0.000584537	25741136
51	EPHA4	0.000581365	18837080
52	NBEA	0.000562119	28035468
53	C4orf3	0.000552429	-
54	SRPX	0.000549407	19051271
55	ZDHHC23	0.000547932	-
56	KAT2B	0.00054782	26168960
57	MPDZ	0.000512347	-
58	FMN2	0.000497884	-
59	ITGA9	0.000486216	-
60	SRF	0.000482451	27323859
61	ARHGEF37	0.000474862	-
62	PCDH10	0.000469476	26871474
63	HDAC4	0.000462168	24896240
64	FNBP1	0.000451847	-
65	PDK4	0.00044784	-
66	PAK7	0.000435353	23106939
67	STXBP5L	0.000429894	-
68	KL	0.000390869	21378335
69	ALDH1A2	0.000384708	27015121
70	GPR133	0.000382801	-
71	MYB	0.000367315	21931799
72	SLC6A15	0.000357288	-
73	FOXP3	0.000333693	28743116
74	RECK	0.000323637	26364844
75	TP73	0.000313734	24534481
76	ING4	0.000313608	20381459
77	RHOB	0.000300906	20473933
78	RAP1A	0.000280721	19051271
79	PKIA	0.000268704	-
80	SATB1	0.000266837	27338049
81	PCDH9	0.000261316	25869928
82	GATA3	0.000235922	24504018
83	TXNIP	0.000228845	23112551
84	HPSE2	0.000226028	-
85	FOXF2	0.000198448	29374064
86	GADD45B	0.000194658	27654712
87	SYN2	0.000189205	-
88	DUSP1	0.000185966	29956792
89	CXCL12	0.000177629	26414794
90	FAM110B	0.000167345	-
91	RNF213	0.000163275	-
92	MECP2	0.000161992	28767600
93	BCL2	0.000151893	25492481
94	MITF	0.000139313	28248716
95	ELL2	0.000124834	-
96	ASTN1	0.000113417	-
97	SMAD4	0.000106942	28440445
98	FAM117A	0.0001041	-
99	RGS4	7.32754e-05	-
100	LRFN2	4.82726e-05	-
101	ETS1	4.52899e-05	29848678
102	CYP1B1	4.35697e-05	18158559
103	JUN	3.09007e-05	25499265
104	PPM1H	2.59161e-05	-
105	PGM2L1	2.3846e-05	-
106	TCF4	2.37179e-05	30449701
107	TAL1	2.35481e-05	-
108	TWIST1	2.30047e-05	29970507
109	HK2	2.17214e-05	27314295
110	RET	1.60998e-05	25141489
111	ESR1	1.3475e-05	29210057
112	EGR1	1.10427e-05	29393474
113	ADCYAP1	5.17595e-06	-
114	SMAD2	2.9942e-06	26983401
115	SERPINE1	2.51103e-06	30410354
116	BTF3	1.73511e-06	28276310
117	SLC39A10	1.16031e-06	-
118	FOXO1	8.74705e-07	28343375
119	BACH2	7.9662e-07	24858026
